# Supplementary material for: Pharmacological Manipulation of Early Zebrafish Skeletal Development Shows an Important Role for Smad9 in Control of Skeletal Progenitor Populations
Source: Biomolecules. 2021 Feb 13;11(2):277. doi: 10.3390/biom11020277 (PMC7918065; doi:10.3390/biom11020277)
Supplement: Supplementary file 1 [file biomolecules-11-00277-s001.zip]

Archive with 2 entries (2 files):
- MovieS1_McDonald et al.avi
- Supplemental figures .pdf
